# Supplementary material for: An In Vivo Electroencephalographic Analysis of the Effect of Riluzole against Limbic and Absence Seizure and Comparison with Glutamate Antagonists
Source: Pharmaceutics. 2023 Jul 22;15(7):2006. doi: 10.3390/pharmaceutics15072006 (PMC10386681; doi:10.3390/pharmaceutics15072006)
Supplement: Supplementary file 1 [file pharmaceutics-15-02006-s001.zip]

Archive with 1 entries (1 files):
- pharmaceutics-2242094-supplementary.pdf
